# Supplementary material for: Electrochemical Sensor Platform for Rapid Detection of Foodborne Toxins
Source: Biosensors (Basel). 2025 Jun 4;15(6):361. doi: 10.3390/bios15060361 (PMC12191336; doi:10.3390/bios15060361)
Supplement: Supplementary file 1 [file biosensors-15-00361-s001.zip]

Archive with 1 entries (1 files):
- biosensors-3657211-supplementary.pdf
